# Supplementary material for: Evolutionary Dynamics of Dosage Compensation and Sex-biased Gene Expression in Morabine Grasshopper Vandiemenella viatica
Source: Genome Biol Evol. 2026 Feb 4;18(2):evag026. doi: 10.1093/gbe/evag026 (PMC12930189; doi:10.1093/gbe/evag026)
Supplement: evag026_Supplementary_Data [file evag026_supplementary_data.zip]

Archive with 3 entries (3 files):
- Supplementary material.docx
- Tables_SM.xlsx
- Figure_SM1.pdf
