# Supplementary material for: Evolutionary Dynamics of Dosage Compensation and Sex-biased Gene Expression in Morabine Grasshopper Vandiemenella viatica
Source: Genome Biol Evol. 2026 Feb 4;18(2):evag026. doi: 10.1093/gbe/evag026 (PMC12930189; doi:10.1093/gbe/evag026)
Supplement: evag026_Supplementary_Data [file evag026_supplementary_data.zip › Tables_SM.xlsx]

## Sheet: Table S1
Table S1: Summary of RNA-seq mapping statistics for P24X0 and P24XY samples.
P24X0												P24XY
Sex	Tissue	Sample	NCBI SRA	Number of reads	mapped reads (%)	paired (%)	singletons (%)					Sex	Tissue	Sample	NCBI SRA	Number of reads	mapped reads (%)	paired (%)	singletons (%)
Female	Head	S1	SRR12823895	81424134	100	99.9	0.1					Female	Head	S46	SRR12823822	97151397	100	99.84	0.16
		S2	SRR12823894	106209565	100	99.94	0.06							S47	SRR12823821	107755756	100	99.92	0.08
		S3	SRR12823839	61001725	100	99.93	0.07							S48	SRR12823820	118919040	100	99.95	0.05
		S4	SRR12823910	71154929	100	99.92	0.08							S49	SRR12823819	89699732	100	99.86	0.14
		S5	SRR12823899	68500326	100	99.86	0.14							S50	SRR12823818	96669345	100	99.92	0.08
		S6	SRR12823826	84328571	100	99.92	0.08							S61	SRR12823817	46935724	100	99.92	0.08
		S7	SRR12823815	75841012	100	99.93	0.07							S62	SRR12823916	66082514	100	99.91	0.09
		S8	SRR12823884	92595518	100	99.92	0.08							S63	SRR12823814	95112598	100	99.93	0.07
		S9	SRR12823873	78673814	100	99.93	0.07							S64	SRR12823893	77435683	100	99.85	0.15
		S10	SRR12823862	50243307	100	99.96	0.04							S65	SRR12823892	113794419	100	99.91	0.09
	Legs	S11	SRR12823842	68973904	100	99.96	0.04							S66	SRR12823891	30409516	100	100	0
		S12	SRR12823913	73896180	100	99.94	0.06						Legs	S67	SRR12823882	87577795	100	99.9	0.1
		S13	SRR12823840	65621574	100	99.94	0.06							S68	SRR12823881	84377560	100	99.93	0.07
		S14	SRR12823838	66687026	100	99.93	0.07							S69	SRR12823880	69733504	100	99.9	0.1
		S15	SRR12823837	79153485	100	99.92	0.08							S70	SRR12823879	76644530	100	99.89	0.11
		S16	SRR12823836	95990800	100	99.93	0.07							S71	SRR12823878	77712176	100	99.89	0.11
		S17	SRR12823835	64541024	100	99.92	0.08							S72	SRR12823877	67023243	100	99.78	0.22
		S18	SRR12823834	83685200	100	99.91	0.09							S73	SRR12823876	108380780	100	99.83	0.17
		S19	SRR12823814	71086142	100	99.94	0.06							S74	SRR12823875	68657907	100	99.73	0.27
		S20	SRR12823913	85815228	100	99.93	0.07							S75	SRR12823874	78088576	100	99.61	0.39
	Ovaries	S21	SRR12823904	83566255	100	99.87	0.13							S76	SRR12823872	76853860	100	99.72	0.28
		S22	SRR12823903	76149585	100	99.85	0.15						Ovaries	S51	SRR12823855	80641512	100	99.92	0.08
		S23	SRR12823902	105959805	100	99.93	0.07							S52	SRR12823856	98935871	100	99.86	0.14
		S24	SRR12823901	92388885	100	99.8	0.2							S77	SRR12823857	101837463	100	99.85	0.15
		S25	SRR12803900	99767481	100	99.82	0.18							S78	SRR12823858	76532183	100	99.84	0.16
		S26	SRR12823898	97070614	100	99.9	0.1							S79	SRR12823859	89585280	100	99.59	0.41
		S27	SRR12823897	103286548	100	99.92	0.08							S80	SRR12823860	72634959	100	99.71	0.29
		S28	SRR12823896	101007700	100	99.93	0.07							S81	SRR12823861	86843068	100	99.63	0.37
		S29	SRR12823832	93666062	100	99.92	0.08							S82	SRR12823863	84291946	100	99.53	0.47
		S30	SRR12823833	80181984	100	99.93	0.07							S83	SRR12823864	83745943	100	99.77	0.23
Male	Head	S31	SRR12823853	72543154	100	99.95	0.05							S84	SRR12823865	83123228	100	99.82	0.18
		S32	SRR12823848	80304380	100	99.84	0.16							S85	SRR12823866	69602680	100	99.83	0.13
		S33	SRR12823847	78867446	100	99.92	0.08					Male	Head	S86	SRR12823883	82090184	100	99.77	0.23
		S34	SRR12823846	114547886	100	99.94	0.06							S87	SRR12823885	79739630	100	99.57	0.43
		S35	SRR12823845	75635796	100	99.89	0.11							S88	SRR12823886	79356808	100	99.8	0.2
		S36	SRR12823844	99848125	100	99.93	0.07							S89	SRR12823887	97498534	100	99.8	0.2
		S37	SRR12823843	99853761	100	99.86	0.14							S90	SRR12823888	99639858	100	99.88	0.12
		S38	SRR12823842	91901524	100	99.97	0.03							S91	SRR12823889	106214412	100	99.87	0.13
	Legs	S39	SRR12823912	69428800	100	99.95	0.05							S92	SRR12823890	71551260	100	99.74	0.26
		S40	SRR12823911	69043685	100	99.95	0.05						Legs	S93	SRR12823867	86671828	100	99.68	0.32
		S41	SRR12823909	78550031	100	99.9	0.1							S94	SRR12823868	74452228	100	99.79	0.21
		S42	SRR12823908	101412680	100	99.91	0.09							S95	SRR12823869	84445242	100	99.55	0.45
		S43	SRR12823907	98355820	100	99.88	0.12							S96	SRR12823870	161317068	100	99.57	0.43
		S44	SRR12823906	91964365	100	99.87	0.13							S97	SRR12823871	126850062	100	99.32	0.68
		S45	SRR12823905	74238496	100	99.92	0.08						Testis	S98	SRR12823854	84331747	100	99.74	0.26
	Testis	S53	SRR12823823	61630155	100	99.98	0.02							S99	SRR12823813	69378115	100	99.48	0.52
		S54	SRR12823824	60673970	100	99.9	0.1							S100	SRR12823815	77271207	100	99.7	0.3
		S55	SRR12823825	74955945	100	99.91	0.01							S101	SRR12823852	106041631	100	99.7	0.3
		S56	SRR12823827	70438923	100	99.69	0.31							S102	SRR12823851	12285311	100	99.84	0.16
		S57	SRR12823828	56021289	100	99.88	0.12							S103	SRR12823850	75061508	100	99.52	0.48
		S58	SRR12823829	78051585	100	99.92	0.08							S104	SRR12823849	84722505	100	99.37	0.63
		S59	SRR12823830	68206156	100	99.66	0.33
		S60	SRR12823831	82448640	100	99.79	0.21
